# Supplementary material for: Compositional and Biofunctional Properties of Xyris spp. and Mimosa spp. Bee Pollen from Thailand
Source: Foods. 2026 Jun 3;15(11):1990. doi: 10.3390/foods15111990 (PMC13257389; doi:10.3390/foods15111990)
Supplement: Supplementary file 1 [file foods-15-01990-s001.zip]

Archive with 1 entries (1 files):
- foods-4296268-supplementary.pdf
